# Supplementary material for: Increased Absorption of Thyroxine in a Murine Model of Hypothyroidism Using Water/CO2 Nanobubbles
Source: Int J Mol Sci. 2024 May 27;25(11):5827. doi: 10.3390/ijms25115827 (PMC11172067; doi:10.3390/ijms25115827)
Supplement: Supplementary file 1 [file ijms-25-05827-s001.zip]

Archive with 1 entries (1 files):
- ijms-2986354-supplementary.pdf
